# Supplementary material for: Socrates: A Novel N-Ethyl-N-nitrosourea-Induced Mouse Mutant with Audiogenic Epilepsy
Source: Int J Mol Sci. 2023 Dec 4;24(23):17104. doi: 10.3390/ijms242317104 (PMC10707124; doi:10.3390/ijms242317104)
Supplement: Supplementary file 1 [file ijms-24-17104-s001.zip]

Archive with 1 entries (1 files):
- ijms-2709971-supplementary.pdf
